# Supplementary material for: Akkermansia muciniphila Colonization Alleviating High Fructose and Restraint Stress-Induced Jejunal Mucosal Barrier Disruption
Source: Nutrients. 2022 Jul 30;14(15):3164. doi: 10.3390/nu14153164 (PMC9370786; doi:10.3390/nu14153164)
Supplement: Supplementary file 1 [file nutrients-14-03164-s001.zip]

Archive with 1 entries (1 files):
- nutrients-1803458-supplementary.pdf
